# Supplementary material for: Disentangling heterogeneity in substance use disorder: Insights from genome-wide polygenic scores
Source: Transl Psychiatry. 2024 May 29;14:221. doi: 10.1038/s41398-024-02923-x (PMC11137038; doi:10.1038/s41398-024-02923-x)
Supplement: Supplementary file 2 — Supplementary Table 3 [file 41398_2024_2923_MOESM2_ESM.xlsx]

## Sheet: a. ADHD-PGS
Supplementary Table 3a. Association between the PGS for ADHD and 39 clinical variables from the SUD phenome. In bold nominal significant results.
Phenotypes		n a	Regression	Estimate b	95% CI	p
SUD variables
	Age at onset of substance use c	1347	Linear	-0.0137761	-0,03 , -3,00E-04	0.0452657
	Age at onset of SUD c	1339	Linear	-0.0068497	-0,02 , 0,01	0.390486
	Years between substance use and SUD	1325	Linear	1.043	0,95 , 1,14	0.3591
	Years of substance use as proportion of lifespan	1148	Linear	1.0682	0,03 , 2,1	0.0442
	Number of substances consumed	869	Negative binomial	1.02768	0,99 , 1,07	0.1928
	Number of therapeutic community interventions	1314	Negative binomial	1.01238	0,92 , 1,11	0.8005
	Number of inpatient detoxifications	1327	Negative binomial	1.02912	0,92 , 1,15	0.6238
	Number of outpatient treatments	1252	Negative binomial	1.04802	0,99 , 1,11	0.0947
Comorbidity and personality traits
	Mental disorders in DSM-IV
	Borderline personality disorder	447.262	Logistic	1.1155	0,92 , 1,36	0.2827
	Major depressive disorder	827.959	Logistic	1.10263	0,96 , 1,27	0.1711
	Antisocial personality disorder	560.402	Logistic	1.23689	1,04 , 1,47	0.016
	Psychotic disorder	592.517	Logistic	1.01603	0,79 , 1,3	0.9008
	Anxiety disorder	654.499	Logistic	1.02963	0,88 , 1,2	0.7095
	Attention deficit hyperactivity disorder	700.181	Logistic	1.2421	1,06 , 1,45	0.00735
	Zuckerman–Kuhlman Personality Questionnaire (ZKPQ)
	Neuroticism Anxiety personality factor	663	Linear	0.0657	-0,29 , 0,43	0.7213
	Aggression Hostility personality factor	667	Linear	0.1463	-0,08 , 0,38	0.2127
	Sociability personality factor	632	Linear	-0.1778	-0,44 , 0,08	0.1797
	Impulsive sensation seeking personality factor	666	Linear	0.0118	-0,3 , 0,32	0.9414
	Activity personality factor	665	Linear	0.0203	-0,24 , 0,28	0.8789
	Suicide attempt	617.837	Logistic	1.03272	0,89 , 1,19	0.666
	Suicide ideation	730.601	Logistic	0.979905	0,84 , 1,15	0.8022
	Psychotic symptoms	1281.31	Logistic	0.998401	0,89 , 1,12	0.978
	Sleeping disturbances	1228.33	Logistic	1.01765	0,91 , 1,14	0.7614
Sociodemographic and health phenotypes
	EuropASI
	Legal status	984	Ordinal	1.0025	0,87 , 1,16	0.9732
	Employment status	984	Ordinal	1.07767	0,97 , 1,2	0.1812
	Medical status	982	Ordinal	1.03345	0,92 , 1,17	0.5991
	Psychiatric status	984	Ordinal	1.01025	0,91 , 1,13	0.8559
	Drug use	984	Ordinal	1.06322	0,95 , 1,19	0.2839
	Alcohol use	984	Ordinal	0.964737	0,86 , 1,08	0.5361
	Family/Social relationships	981	Ordinal	1.10043	0,99 , 1,23	0.0859
	36-Item Short Form Survey (SF-36)
	Physical health	751	Linear	-0.5191	-1,23 , 0,19	0.1528
	Mental health	751	Linear	0.4939	-0,45 , 1,44	0.3084
	Criminal record	712.968	Logistic	1.13394	0,98 , 1,32	0.103
	Unemployment	1056.85	Logistic	1.03272	0,91 , 1,17	0.6079
	Number of psychiatric hospitalizations	760	Negative binomial	1.05411	0,86 , 1,29	0.6112
	Psychiatric family history	839.67	Logistic	0.969766	0,85 , 1,11	0.6615
	Lifetime medical conditions	1334.47	Logistic	0.988072	0,88 , 1,11	0.8367
	Substance use family history	817.706	Logistic	1.1044	0,96 , 1,27	0.1646
	Educational attainment	1333	Ordinal	0.847131	0,93 , 0,77	0.0012
a For binary traits sample size was calculated with the formula 4/(1/n1+1/n2)
b OR is reported for logistic regression and ordinal regression; Beta is reported for lineal regression; IRR is reported for negative binomial regression
c Logarithmic transformations were applied to continuous variables not following a normal distribution

## Sheet: b. Anxiety-PGS
Supplementary Table 3b. Association between the PGS for anxiety and 39 clinical variables from the SUD phenome. In bold nominal significant results.
Phenotypes		n a	Regression	Estimate b	95% CI	p
SUD variables
	Age at onset of substance use c	1347	Linear	-0.00629208	-0,02 , 0,01	0.356716
	Age at onset of SUD c	1339	Linear	-0.00228336	-0,02 , 0,01	0.773829
	Years between substance use and SUD	1325	Linear	1.03572	0,95 , 1,13	0.4453
	Years of substance use as proportion of lifespan	1148	Linear	-0.0274	-1,07 , 1,02	0.9592
	Number of substances consumed	869	Negative binomial	1.00541	0,97 , 1,05	0.7946
	Number of therapeutic community interventions	1314	Negative binomial	1.09812	1 , 1,21	0.0546
	Number of inpatient detoxifications	1327	Negative binomial	1.01167	0,9 , 1,13	0.8429
	Number of outpatient treatments	1252	Negative binomial	1.08796	1,03 , 1,15	0.00267
Comorbidity and personality traits
	Mental disorders in DSM-IV
	Borderline personality disorder	447.262	Logistic	1.01796	0,84 , 1,24	0.8583
	Major depressive disorder	827.959	Logistic	1.0349	0,9 , 1,19	0.6325
	Antisocial personality disorder	560.402	Logistic	1.09188	0,92 , 1,29	0.3034
	Psychotic disorder	592.517	Logistic	1.49153	1,16 , 1,92	0.00193
	Anxiety disorder	654.499	Logistic	1.03863	0,89 , 1,21	0.6297
	Attention deficit hyperactivity disorder	700.181	Logistic	0.864158	0,74 , 1,01	0.0617
	Zuckerman–Kuhlman Personality Questionnaire (ZKPQ)
	Neuroticism Anxiety personality factor	663	Linear	0.2317	-0,12 , 0,59	0.2047
	Aggression Hostility personality factor	667	Linear	0.0684	-0,16 , 0,3	0.5585
	Sociability personality factor	632	Linear	-0.0816	-0,34 , 0,17	0.5341
	Impulsive sensation seeking personality factor	666	Linear	0.0182	-0,29 , 0,33	0.9094
	Activity personality factor	665	Linear	0.0359	-0,22 , 0,29	0.7859
	Suicide attempt	617.837	Logistic	1.06876	0,93 , 1,23	0.3656
	Suicide ideation	730.601	Logistic	1.01177	0,87 , 1,18	0.8821
	Psychotic symptoms	1281.31	Logistic	1.06471	0,95 , 1,19	0.2753
	Sleeping disturbances	1228.33	Logistic	0.983144	0,88 , 1,1	0.7701
Sociodemographic and health phenotypes
	EuropASI
	Legal status	984	Ordinal	0.923763	0,8 , 1,07	0.2763
	Employment status	984	Ordinal	0.969476	0,87 , 1,08	0.5663
	Medical status	982	Ordinal	1.07767	0,96 , 1,22	0.2278
	Psychiatric status	984	Ordinal	1.08112	0,97 , 1,2	0.1555
	Drug use	984	Ordinal	1.08101	0,97 , 1,21	0.1727
	Alcohol use	984	Ordinal	0.949139	0,85 , 1,06	0.3611
	Family/Social relationships	981	Ordinal	1.06535	0,96 , 1,19	0.2559
	36-Item Short Form Survey (SF-36)
	Physical health	751	Linear	-0.9292	-1,64 , -0,22	0.0107
	Mental health	751	Linear	0.0593	-0,89 , 1,01	0.903
	Criminal record	712.968	Logistic	0.944122	0,81 , 1,1	0.4664
	Unemployment	1056.85	Logistic	1.05001	0,93 , 1,19	0.4369
	Number of psychiatric hospitalizations	760	Negative binomial	1.03138	0,84 , 1,27	0.7683
	Psychiatric family history	839.67	Logistic	1.15754	1,01 , 1,33	0.0416
	Lifetime medical conditions	1334.47	Logistic	1.06067	0,95 , 1,19	0.3086
	Substance use family history	817.706	Logistic	1.01857	0,88 , 1,17	0.8
	Educational attainment	1333	Ordinal	0.919339	1,02 , 0,83	0.1018
a For binary traits sample size was calculated with the formula 4/(1/n1+1/n2)
b OR is reported for logistic regression and ordinal regression; Beta is reported for lineal regression; IRR is reported for negative binomial regression
c Logarithmic transformations were applied to continuous variables not following a normal distribution

## Sheet: c. Bioplar disorder-PGS
Supplementary Table 3c. Association between the PGS for bipolar disorder and 39 clinical variables from the SUD phenome. In bold nominal significant results.
Phenotypes		n a	Regression	Estimate b	95% CI	p
SUD variables
	Age at onset of substance use c	1347	Linear	0.00678241	-0,01 , 0,02	0.32755
	Age at onset of SUD c	1339	Linear	-0.00102386	-0,02 , 0,02	0.898575
	Years between substance use and SUD	1325	Linear	1.01329	0,93 , 1,11	0.7754
	Years of substance use as proportion of lifespan	1148	Linear	0.1977	-0,85 , 1,24	0.7116
	Number of substances consumed	869	Negative binomial	1.02439	0,98 , 1,07	0.2601
	Number of therapeutic community interventions	1314	Negative binomial	0.920351	0,84 , 1,01	0.0883
	Number of inpatient detoxifications	1327	Negative binomial	1.0319	0,92 , 1,16	0.5922
	Number of outpatient treatments	1252	Negative binomial	0.994515	0,94 , 1,05	0.8453
Comorbidity and personality traits
	Mental disorders in DSM-IV
	Borderline personality disorder	447.262	Logistic	1.03407	0,85 , 1,26	0.7398
	Major depressive disorder	827.959	Logistic	0.935289	0,81 , 1,08	0.3658
	Antisocial personality disorder	560.402	Logistic	1.01684	0,86 , 1,21	0.8502
	Psychotic disorder	592.517	Logistic	1.08491	0,84 , 1,4	0.5304
	Anxiety disorder	654.499	Logistic	0.977067	0,83 , 1,15	0.7751
	Attention deficit hyperactivity disorder	700.181	Logistic	1.04394	0,89 , 1,22	0.5894
	Zuckerman–Kuhlman Personality Questionnaire (ZKPQ)
	Neuroticism Anxiety personality factor	663	Linear	-0.071	-0,45 , 0,3	0.7113
	Aggression Hostility personality factor	667	Linear	0.0549	-0,18 , 0,29	0.6549
	Sociability personality factor	632	Linear	0.1617	-0,11 , 0,43	0.2392
	Impulsive sensation seeking personality factor	666	Linear	0.0515	-0,28 , 0,38	0.7584
	Activity personality factor	665	Linear	-0.088	-0,36 , 0,18	0.5252
	Suicide attempt	617.837	Logistic	1.03738	0,9 , 1,2	0.6205
	Suicide ideation	730.601	Logistic	1.0498	0,9 , 1,23	0.5427
	Psychotic symptoms	1281.31	Logistic	1.13883	1,02 , 1,28	0.0258
	Sleeping disturbances	1228.33	Logistic	1.00371	0,9 , 1,12	0.9493
Sociodemographic and health phenotypes
	EuropASI
	Legal status	984	Ordinal	1.0921	0,95 , 1,26	0.2245
	Employment status	984	Ordinal	0.980885	0,88 , 1,09	0.7273
	Medical status	982	Ordinal	1.07702	0,95 , 1,22	0.2335
	Psychiatric status	984	Ordinal	0.995908	0,9 , 1,11	0.9397
	Drug use	984	Ordinal	0.927465	0,83 , 1,04	0.1873
	Alcohol use	984	Ordinal	1.04071	0,93 , 1,16	0.4848
	Family/Social relationships	981	Ordinal	1.00572	0,9 , 1,12	0.9204
	36-Item Short Form Survey (SF-36)
	Physical health	751	Linear	-0.6181	-1,36 , 0,12	0.1024
	Mental health	751	Linear	0.3203	-0,67 , 1,31	0.5265
	Criminal record	712.968	Logistic	1.07778	0,93 , 1,25	0.32
	Unemployment	1056.85	Logistic	1.13917	1,01 , 1,29	0.0372
	Number of psychiatric hospitalizations	760	Negative binomial	1.25936	1,03 , 1,53	0.0223
	Psychiatric family history	839.67	Logistic	1.11907	0,98 , 1,28	0.1053
	Lifetime medical conditions	1334.47	Logistic	0.990842	0,89 , 1,11	0.8744
	Substance use family history	817.706	Logistic	1.15027	1 , 1,32	0.0489
	Educational attainment	1333	Ordinal	0.966668	1,06 , 0,88	0.5071
a For binary traits sample size was calculated with the formula 4/(1/n1+1/n2)
b OR is reported for logistic regression and ordinal regression; Beta is reported for lineal regression; IRR is reported for negative binomial regression
c Logarithmic transformations were applied to continuous variables not following a normal distribution

## Sheet: d. Depression-PGS
Supplementary Table 3d. Association between the PGS for depression and 39 clinical variables from the SUD phenome. In bold nominal significant results.
Phenotypes		n a	Regression	Estimate b	95% CI	p
SUD variables
	Age at onset of substance use c	1347	Linear	0.00678241	-0,03 , 2,00E-03	0.0864444
	Age at onset of SUD c	1339	Linear	-0.00102386	-0,02 , 0,01	0.544063
	Years between substance use and SUD	1325	Linear	1.01329	1,01 , 1,21	0.0349
	Years of substance use as proportion of lifespan	1148	Linear	0.1977	-1,24 , 0,86	0.7236
	Number of substances consumed	869	Negative binomial	1.02439	0,95 , 1,04	0.7998
	Number of therapeutic community interventions	1314	Negative binomial	0.920351	0,9 , 1,08	0.7556
	Number of inpatient detoxifications	1327	Negative binomial	1.0319	0,91 , 1,15	0.6858
	Number of outpatient treatments	1252	Negative binomial	0.994515	1,03 , 1,15	0.00304
Comorbidity and personality traits
	Mental disorders in DSM-IV
	Borderline personality disorder	447.262	Logistic	1.03407	0,93 , 1,38	0.2225
	Major depressive disorder	827.959	Logistic	0.935289	0,88 , 1,17	0.8668
	Antisocial personality disorder	560.402	Logistic	1.01684	0,83 , 1,17	0.8208
	Psychotic disorder	592.517	Logistic	1.08491	0,85 , 1,41	0.5032
	Anxiety disorder	654.499	Logistic	0.977067	0,88 , 1,2	0.7292
	Attention deficit hyperactivity disorder	700.181	Logistic	1.04394	0,92 , 1,25	0.4117
	Zuckerman–Kuhlman Personality Questionnaire (ZKPQ)
	Neuroticism Anxiety personality factor	663	Linear	-0.071	4,00E-03 , 0,72	0.0491
	Aggression Hostility personality factor	667	Linear	0.0549	0,04 , 0,5	0.0218
	Sociability personality factor	632	Linear	0.1617	-0,41 , 0,11	0.251
	Impulsive sensation seeking personality factor	666	Linear	0.0515	-0,22 , 0,41	0.557
	Activity personality factor	665	Linear	-0.088	-0,29 , 0,23	0.83
	Suicide attempt	617.837	Logistic	1.03738	1,02 , 1,37	0.0304
	Suicide ideation	730.601	Logistic	1.0498	0,95 , 1,3	0.1966
	Psychotic symptoms	1281.31	Logistic	1.13883	0,98 , 1,23	0.1214
	Sleeping disturbances	1228.33	Logistic	1.00371	0,93 , 1,17	0.4842
Sociodemographic and health phenotypes
	EuropASI
	Legal status	984	Ordinal	1.0921	0,87 , 1,16	0.9248
	Employment status	984	Ordinal	0.980885	0,96 , 1,19	0.2503
	Medical status	982	Ordinal	1.07702	0,99 , 1,27	0.0627
	Psychiatric status	984	Ordinal	0.995908	1 , 1,23	0.0619
	Drug use	984	Ordinal	0.927465	0,87 , 1,09	0.6822
	Alcohol use	984	Ordinal	1.04071	0,88 , 1,11	0.8617
	Family/Social relationships	981	Ordinal	1.00572	0,99 , 1,23	0.0823
	36-Item Short Form Survey (SF-36)
	Physical health	751	Linear	-0.6181	-1,35 , 0,09	0.0885
	Mental health	751	Linear	0.3203	-1,09 , 0,84	0.8044
	Criminal record	712.968	Logistic	1.07778	1,09 , 1,48	0.00182
	Unemployment	1056.85	Logistic	1.13917	0,92 , 1,17	0.5783
	Number of psychiatric hospitalizations	760	Negative binomial	1.25936	0,95 , 1,4	0.1492
	Psychiatric family history	839.67	Logistic	1.11907	1,01 , 1,32	0.037
	Lifetime medical conditions	1334.47	Logistic	0.990842	0,91 , 1,15	0.6981
	Substance use family history	817.706	Logistic	1.15027	0,99 , 1,31	0.0612
	Educational attainment	1333	Ordinal	0.966668	1,09 , 0,88	0.6933
a For binary traits sample size was calculated with the formula 4/(1/n1+1/n2)
b OR is reported for logistic regression and ordinal regression; Beta is reported for lineal regression; IRR is reported for negative binomial regression
c Logarithmic transformations were applied to continuous variables not following a normal distribution

## Sheet: e. PTSD-PGS
Supplementary Table 3e. Association between the PGS for post-traumatic stress disorder and 39 clinical variables from the SUD phenome. In bold nominal significant results.
Phenotypes		n a	Regression	Estimate b	95% CI	p
SUD variables
	Age at onset of substance use c	1347	Linear	-0.0143437	-0,03 , -1,00E-03	0.0371737
	Age at onset of SUD c	1339	Linear	-0.00945978	-0,03 , 0,01	0.234816
	Years between substance use and SUD	1325	Linear	0.982259	0,9 , 1,08	0.7011
	Years of substance use as proportion of lifespan	1148	Linear	0.1646	-0,88 , 1,21	0.7592
	Number of substances consumed	869	Negative binomial	0.994515	0,96 , 1,04	0.7934
	Number of therapeutic community interventions	1314	Negative binomial	1.00672	0,92 , 1,11	0.8914
	Number of inpatient detoxifications	1327	Negative binomial	1.12862	1,01 , 1,27	0.0415
	Number of outpatient treatments	1252	Negative binomial	1.05169	1 , 1,11	0.0778
Comorbidity and personality traits
	Mental disorders in DSM-IV
	Borderline personality disorder	447.262	Logistic	1.04144	0,85 , 1,27	0.6901
	Major depressive disorder	827.959	Logistic	0.915486	0,79 , 1,06	0.2307
	Antisocial personality disorder	560.402	Logistic	1.10683	0,93 , 1,31	0.2425
	Psychotic disorder	592.517	Logistic	1.00411	0,78 , 1,29	0.9744
	Anxiety disorder	654.499	Logistic	0.961847	0,82 , 1,13	0.6297
	Attention deficit hyperactivity disorder	700.181	Logistic	1.15454	0,99 , 1,35	0.0712
	Zuckerman–Kuhlman Personality Questionnaire (ZKPQ)
	Neuroticism Anxiety personality factor	663	Linear	0.1517	-0,22 , 0,52	0.4261
	Aggression Hostility personality factor	667	Linear	0.1913	-0,05 , 0,43	0.1157
	Sociability personality factor	632	Linear	-0.1619	-0,43 , 0,11	0.2369
	Impulsive sensation seeking personality factor	666	Linear	-0.0889	-0,41 , 0,23	0.5914
	Activity personality factor	665	Linear	0.0476	-0,22 , 0,32	0.7302
	Suicide attempt	617.837	Logistic	1.03541	0,88 , 1,22	0.6751
	Suicide ideation	730.601	Logistic	1.0006	0,86 , 1,16	0.9935
	Psychotic symptoms	1281.31	Logistic	1.08828	0,97 , 1,22	0.1477
	Sleeping disturbances	1228.33	Logistic	1.08426	0,97 , 1,22	0.1692
Sociodemographic and health phenotypes
	EuropASI
	Legal status	984	Ordinal	0.996108	0,86 , 1,15	0.9572
	Employment status	984	Ordinal	1.0007	0,9 , 1,12	0.9895
	Medical status	982	Ordinal	1.12547	0,99 , 1,28	0.0667
	Psychiatric status	984	Ordinal	1.001	0,9 , 1,12	0.9858
	Drug use	984	Ordinal	0.961366	0,86 , 1,08	0.4967
	Alcohol use	984	Ordinal	1.00481	0,9 , 1,13	0.935
	Family/Social relationships	981	Ordinal	1.06396	0,95 , 1,19	0.275
	36-Item Short Form Survey (SF-36)
	Physical health	751	Linear	0.3176	-0,65 , 1,29	0.5237
	Mental health	751	Linear	-0.2121	-0,94 , 0,52	0.5698
	Criminal record	712.968	Logistic	1.11762	0,96 , 1,3	0.1524
	Unemployment	1056.85	Logistic	1.23244	1,09 , 1,4	0.001
	Number of psychiatric hospitalizations	760	Negative binomial	0.862	0,7 , 1,06	0.1521
	Psychiatric family history	839.67	Logistic	1.14866	1 , 1,32	0.0536
	Lifetime medical conditions	1334.47	Logistic	1.09221	0,97 , 1,22	0.1325
	Substance use family history	817.706	Logistic	1.12311	0,97 , 1,29	0.1108
	Educational attainment	1333	Ordinal	0.874503	0,97 , 0,79	0.00948
a For binary traits sample size was calculated with the formula 4/(1/n1+1/n2)
b OR is reported for logistic regression and ordinal regression; Beta is reported for lineal regression; IRR is reported for negative binomial regression
c Logarithmic transformations were applied to continuous variables not following a normal distribution

## Sheet: f. Schizophrenia-PGS
Supplementary Table 3f. Association between the PGS for schizophrenia and 39 clinical variables from the SUD phenome. In bold nominal significant results.
Phenotypes		n a	Regression	Estimate b	95% CI	p
SUD variables
	Age at onset of substance use c	1347	Linear	0.0136841	3,00E-04 , 0,03	0.0461012
	Age at onset of SUD c	1339	Linear	0.00621727	-0,01 , 0,02	0.436363
	Years between substance use and SUD	1325	Linear	0.988467	0,9 , 1,08	0.803
	Years of substance use as proportion of lifespan	1148	Linear	-0.1091	-1,15 , 0,94	0.8386
	Number of substances consumed	869	Negative binomial	1.01207	0,97 , 1,06	0.5788
	Number of therapeutic community interventions	1314	Negative binomial	1.03946	0,95 , 1,14	0.4284
	Number of inpatient detoxifications	1327	Negative binomial	1.06492	0,95 , 1,19	0.283
	Number of outpatient treatments	1252	Negative binomial	0.980395	0,93 , 1,04	0.4865
Comorbidity and personality traits
	Mental disorders in DSM-IV
	Borderline personality disorder	447.262	Logistic	1.0009	0,82 , 1,22	0.9933
	Major depressive disorder	827.959	Logistic	0.92728	0,8 , 1,07	0.3107
	Antisocial personality disorder	560.402	Logistic	1.0378	0,87 , 1,23	0.6734
	Psychotic disorder	592.517	Logistic	1.36684	1,05 , 1,78	0.0197
	Anxiety disorder	654.499	Logistic	0.879589	0,75 , 1,03	0.1172
	Attention deficit hyperactivity disorder	700.181	Logistic	0.983931	0,84 , 1,15	0.8372
	Zuckerman–Kuhlman Personality Questionnaire (ZKPQ)
	Neuroticism Anxiety personality factor	663	Linear	0.07	-0,3 , 0,44	0.7135
	Aggression Hostility personality factor	667	Linear	0.1823	-0,06 , 0,42	0.1353
	Sociability personality factor	632	Linear	0.0112	-0,26 , 0,28	0.9353
	Impulsive sensation seeking personality factor	666	Linear	-0.1681	-0,49 , 0,16	0.3133
	Activity personality factor	665	Linear	-0.0055	-0,27 , 0,26	0.9682
	Suicide attempt	617.837	Logistic	0.901676	0,78 , 1,04	0.1702
	Suicide ideation	730.601	Logistic	0.894402	0,76 , 1,05	0.1712
	Psychotic symptoms	1281.31	Logistic	1.15419	1,03 , 1,29	0.014
	Sleeping disturbances	1228.33	Logistic	0.929415	0,83 , 1,04	0.2129
Sociodemographic and health phenotypes
	EuropASI
	Legal status	984	Ordinal	1.06131	0,92 , 1,23	0.4248
	Employment status	984	Ordinal	1.10351	0,99 , 1,23	0.0809
	Medical status	982	Ordinal	1.0245	0,9 , 1,16	0.7098
	Psychiatric status	984	Ordinal	1.02973	0,92 , 1,15	0.6035
	Drug use	984	Ordinal	0.959829	0,86 , 1,08	0.4835
	Alcohol use	984	Ordinal	1.03087	0,92 , 1,16	0.6051
	Family/Social relationships	981	Ordinal	1.01308	0,91 , 1,13	0.8196
	36-Item Short Form Survey (SF-36)
	Physical health	751	Linear	-0.5276	-1,26 , 0,21	0.163
	Mental health	751	Linear	-0.0951	-1,08 , 0,89	0.8507
	Criminal record	712.968	Logistic	1.06524	0,92 , 1,24	0.4081
	Unemployment	1056.85	Logistic	1.1327	1 , 1,28	0.0471
	Number of psychiatric hospitalizations	760	Negative binomial	1.09911	0,9 , 1,34	0.3535
	Psychiatric family history	839.67	Logistic	1.00632	0,88 , 1,15	0.9281
	Lifetime medical conditions	1334.47	Logistic	0.989555	0,88 , 1,11	0.8577
	Substance use family history	817.706	Logistic	1.03376	0,9 , 1,19	0.6425
	Educational attainment	1333	Ordinal	1.00823	1,11 , 0,91	0.8738
a For binary traits sample size was calculated with the formula 4/(1/n1+1/n2)
b OR is reported for logistic regression and ordinal regression; Beta is reported for lineal regression; IRR is reported for negative binomial regression
c Logarithmic transformations were applied to continuous variables not following a normal distribution

## Sheet: g. Risk Tolerance-PGS
Supplementary Table 3g. Association between the PGS for risk tolerance and 39 clinical variables from the SUD phenome. In bold nominal significant results.
Phenotypes		n a	Regression	Estimate b	95% CI	p
SUD variables
	Age at onset of substance use c	1347	Linear	-0.010654	-0,02 , 3,00E-03	0.118445
	Age at onset of SUD c	1339	Linear	-0.0116184	-0,03 , 4,00E-03	0.141939
	Years between substance use and SUD	1325	Linear	0.986393	0,9 , 1,08	0.7664
	Years of substance use as proportion of lifespan	1148	Linear	0.4207	-0,63 , 1,47	0.4327
	Number of substances consumed	869	Negative binomial	1.02143	0,98 , 1,06	0.3093
	Number of therapeutic community interventions	1314	Negative binomial	1.0199	0,93 , 1,12	0.6869
	Number of inpatient detoxifications	1327	Negative binomial	1.00934	0,9 , 1,13	0.8761
	Number of outpatient treatments	1252	Negative binomial	1.05929	1 , 1,12	0.0433
Comorbidity and personality traits
	Mental disorders in DSM-IV
	Borderline personality disorder	447.262	Logistic	0.969766	0,8 , 1,18	0.7553
	Major depressive disorder	827.959	Logistic	0.885237	0,77 , 1,02	0.0947
	Antisocial personality disorder	560.402	Logistic	0.985999	0,83 , 1,17	0.8694
	Psychotic disorder	592.517	Logistic	1.07788	0,84 , 1,38	0.5532
	Anxiety disorder	654.499	Logistic	1.03262	0,89 , 1,21	0.6851
	Attention deficit hyperactivity disorder	700.181	Logistic	1.08383	0,93 , 1,26	0.296
	Zuckerman–Kuhlman Personality Questionnaire (ZKPQ)
	Neuroticism Anxiety personality factor	663	Linear	-0.5114	-0,88 , -0,14	0.0069
	Aggression Hostility personality factor	667	Linear	0.1695	-0,07 , 0,41	0.162
	Sociability personality factor	632	Linear	0.0899	-0,18 , 0,36	0.5093
	Impulsive sensation seeking personality factor	666	Linear	0.324	0 , 0,65	0.0498
	Activity personality factor	665	Linear	0.0969	-0,17 , 0,36	0.4796
	Suicide attempt	617.837	Logistic	1.1106	0,95 , 1,29	0.1798
	Suicide ideation	730.601	Logistic	1.04279	0,88 , 1,23	0.6221
	Psychotic symptoms	1281.31	Logistic	0.998601	0,89 , 1,12	0.9813
	Sleeping disturbances	1228.33	Logistic	1.08632	0,97 , 1,22	0.1568
Sociodemographic and health phenotypes
	EuropASI
	Legal status	984	Ordinal	1.17975	1,02 , 1,36	0.0229
	Employment status	984	Ordinal	0.948665	0,85 , 1,06	0.348
	Medical status	982	Ordinal	1.02942	0,91 , 1,16	0.6415
	Psychiatric status	984	Ordinal	0.970154	0,87 , 1,08	0.5909
	Drug use	984	Ordinal	1.01187	0,91 , 1,13	0.835
	Alcohol use	984	Ordinal	1.03179	0,92 , 1,15	0.5845
	Family/Social relationships	981	Ordinal	1.00582	0,9 , 1,12	0.918
	36-Item Short Form Survey (SF-36)
	Physical health	751	Linear	0.0789	-0,65 , 0,81	0.8325
	Mental health	751	Linear	0.2991	-0,67 , 1,27	0.5479
	Criminal record	712.968	Logistic	1.1623	1 , 1,36	0.0561
	Unemployment	1056.85	Logistic	0.986393	0,87 , 1,11	0.8259
	Number of psychiatric hospitalizations	760	Negative binomial	0.870924	0,71 , 1,07	0.1817
	Psychiatric family history	839.67	Logistic	1.01461	0,88 , 1,17	0.8405
	Lifetime medical conditions	1334.47	Logistic	1.0539	0,94 , 1,18	0.3663
	Substance use family history	817.706	Logistic	1.11027	0,96 , 1,28	0.1544
	Educational attainment	1333	Ordinal	1.04185	1,15 , 0,94	0.4227
a For binary traits sample size was calculated with the formula 4/(1/n1+1/n2)
b OR is reported for logistic regression and ordinal regression; Beta is reported for lineal regression; IRR is reported for negative binomial regression
c Logarithmic transformations were applied to continuous variables not following a normal distribution

## Sheet: h. Suicide attempt-PGS
Supplementary Table 3h. Association between the PGS for suicide attempt and 39 clinical variables from the SUD phenome. In bold nominal significant results.
Phenotypes		n a	Regression	Estimate b	95% CI	p
SUD variables
	Age at onset of substance use c	1347	Linear	-0.0111487	-0,03 , 2,00E-03	0.110367
	Age at onset of SUD c	1339	Linear	-0.0205299	-0,04 , -0,01	0.0112247
	Years between substance use and SUD	1325	Linear	0.920535	0,84 , 1,01	0.0783
	Years of substance use as proportion of lifespan	1148	Linear	0.0271	-1,04 , 1,09	0.9604
	Number of substances consumed	869	Negative binomial	1.00411	0,96 , 1,05	0.8487
	Number of therapeutic community interventions	1314	Negative binomial	0.959637	0,87 , 1,06	0.4042
	Number of inpatient detoxifications	1327	Negative binomial	1.01593	0,9 , 1,14	0.7908
	Number of outpatient treatments	1252	Negative binomial	1.06014	1 , 1,12	0.041
Comorbidity and personality traits
	Mental disorders in DSM-IV
	Borderline personality disorder	447.262	Logistic	1.10307	0,9 , 1,35	0.3357
	Major depressive disorder	827.959	Logistic	1.07659	0,93 , 1,25	0.3262
	Antisocial personality disorder	560.402	Logistic	1.17739	0,99 , 1,4	0.0669
	Psychotic disorder	592.517	Logistic	1.09439	0,85 , 1,42	0.4966
	Anxiety disorder	654.499	Logistic	1.03293	0,88 , 1,21	0.6934
	Attention deficit hyperactivity disorder	700.181	Logistic	1.08676	0,93 , 1,27	0.2966
	Zuckerman–Kuhlman Personality Questionnaire (ZKPQ)
	Neuroticism Anxiety personality factor	663	Linear	0.0941	-0,29 , 0,48	0.6315
	Aggression Hostility personality factor	667	Linear	0.2626	0,02 , 0,51	0.036
	Sociability personality factor	632	Linear	0.0356	-0,24 , 0,31	0.7992
	Impulsive sensation seeking personality factor	666	Linear	0.003	-0,33 , 0,34	0.9861
	Activity personality factor	665	Linear	0.2429	-0,03 , 0,52	0.0853
	Suicide attempt	617.837	Logistic	1.0143	0,87 , 1,18	0.8548
	Suicide ideation	730.601	Logistic	1.15812	0,98 , 1,37	0.0812
	Psychotic symptoms	1281.31	Logistic	1.15131	1,03 , 1,29	0.0169
	Sleeping disturbances	1228.33	Logistic	0.973848	0,87 , 1,09	0.6534
Sociodemographic and health phenotypes
	EuropASI
	Legal status	984	Ordinal	1.17939	1,01 , 1,37	0.0327
	Employment status	984	Ordinal	1.03427	0,92 , 1,16	0.5621
	Medical status	982	Ordinal	1.13701	1 , 1,29	0.0493
	Psychiatric status	984	Ordinal	1.13055	1,01 , 1,27	0.0388
	Drug use	984	Ordinal	1.0477	0,93 , 1,18	0.4363
	Alcohol use	984	Ordinal	1.01908	0,91 , 1,15	0.7526
	Family/Social relationships	981	Ordinal	1.12513	1 , 1,26	0.0453
	36-Item Short Form Survey (SF-36)
	Physical health	751	Linear	-0.4671	-1,21 , 0,27	0.2189
	Mental health	751	Linear	-0.1865	-1,18 , 0,8	0.7132
	Criminal record	712.968	Logistic	1.13508	0,98 , 1,32	0.1051
	Unemployment	1056.85	Logistic	1.05443	0,93 , 1,19	0.4038
	Number of psychiatric hospitalizations	760	Negative binomial	1.07735	0,88 , 1,32	0.4738
	Psychiatric family history	839.67	Logistic	0.94233	0,82 , 1,08	0.4029
	Lifetime medical conditions	1334.47	Logistic	1.131	1,01 , 1,27	0.0384
	Substance use family history	817.706	Logistic	1.10982	0,96 , 1,28	0.1497
	Educational attainment	1333	Ordinal	0.901225	1 , 0,81	0.043
a For binary traits sample size was calculated with the formula 4/(1/n1+1/n2)
b OR is reported for logistic regression and ordinal regression; Beta is reported for lineal regression; IRR is reported for negative binomial regression
c Logarithmic transformations were applied to continuous variables not following a normal distribution

## Sheet: i. Educational attaintment-PGS
Supplementary Table 3i. Association between the PGS for educational attainment and 39 clinical variables from the SUD phenome. In bold nominal significant results.
Phenotypes		n a	Regression	Estimate b	95% CI	p
SUD variables
	Age at onset of substance use c	1347	Linear	0.0180621	0,01 , 0,03	0.00810577
	Age at onset of SUD c	1339	Linear	0.019198	4,00E-03 , 0,04	0.0148257
	Years between substance use and SUD	1325	Linear	1.06951	0,98 , 1,17	0.1459
	Years of substance use as proportion of lifespan	1148	Linear	-0.7321	-1,77 , 0,31	0.1701
	Number of substances consumed	869	Negative binomial	0.997004	0,96 , 1,04	0.8923
	Number of therapeutic community interventions	1314	Negative binomial	0.893955	0,81 , 0,98	0.0228
	Number of inpatient detoxifications	1327	Negative binomial	0.894491	0,8 , 1	0.0571
	Number of outpatient treatments	1252	Negative binomial	0.91448	0,87 , 0,97	0.00164
Comorbidity and personality traits
	Mental disorders in DSM-IV
	Borderline personality disorder	447.262	Logistic	0.961751	0,79 , 1,18	0.7039
	Major depressive disorder	827.959	Logistic	0.914297	0,79 , 1,06	0.2369
	Antisocial personality disorder	560.402	Logistic	0.897358	0,75 , 1,08	0.2441
	Psychotic disorder	592.517	Logistic	1.04415	0,8 , 1,37	0.7553
	Anxiety disorder	654.499	Logistic	0.969379	0,83 , 1,14	0.7061
	Attention deficit hyperactivity disorder	700.181	Logistic	0.890921	0,76 , 1,05	0.1588
	Zuckerman–Kuhlman Personality Questionnaire (ZKPQ)
	Neuroticism Anxiety personality factor	663	Linear	-0.3949	-0,78 , -0,01	0.045
	Aggression Hostility personality factor	667	Linear	-0.1767	-0,42 , 0,07	0.1627
	Sociability personality factor	632	Linear	0.1024	-0,18 , 0,38	0.4734
	Impulsive sensation seeking personality factor	666	Linear	-0.0544	-0,39 , 0,28	0.7526
	Activity personality factor	665	Linear	0.1684	-0,11 , 0,45	0.2382
	Suicide attempt	617.837	Logistic	1.03469	0,89 , 1,2	0.6599
	Suicide ideation	730.601	Logistic	0.995908	0,85 , 1,17	0.9611
	Psychotic symptoms	1281.31	Logistic	0.913748	0,82 , 1,02	0.1231
	Sleeping disturbances	1228.33	Logistic	0.905562	0,81 , 1,02	0.0905
Sociodemographic and health phenotypes
	EuropASI
	Legal status	984	Ordinal	0.95552	0,82 , 1,11	0.5503
	Employment status	984	Ordinal	0.900595	0,81 , 1,01	0.0672
	Medical status	982	Ordinal	0.9994	0,88 , 1,13	0.9926
	Psychiatric status	984	Ordinal	0.906558	0,81 , 1,01	0.0848
	Drug use	984	Ordinal	0.947243	0,84 , 1,06	0.3627
	Alcohol use	984	Ordinal	0.981081	0,87 , 1,1	0.7482
	Family/Social relationships	981	Ordinal	0.861311	0,77 , 0,96	0.01
	36-Item Short Form Survey (SF-36)
	Physical health	751	Linear	0.529	-0,24 , 1,3	0.1791
	Mental health	751	Linear	0.591	-0,43 , 1,62	0.261
	Criminal record	712.968	Logistic	0.668981	0,57 , 0,78	8.03213e-07
	Unemployment	1056.85	Logistic	0.81587	0,72 , 0,92	0.00134
	Number of psychiatric hospitalizations	760	Negative binomial	1.15212	0,94 , 1,41	0.1654
	Psychiatric family history	839.67	Logistic	1.07767	0,94 , 1,23	0.2814
	Lifetime medical conditions	1334.47	Logistic	0.991139	0,88 , 1,11	0.8797
	Substance use family history	817.706	Logistic	0.802118	0,7 , 0,92	0.0022
	Educational attainment	1333	Ordinal	1.38847	1,54 , 1,25	3.33731e-10
a For binary traits sample size was calculated with the formula 4/(1/n1+1/n2)
b OR is reported for logistic regression and ordinal regression; Beta is reported for lineal regression; IRR is reported for negative binomial regression
c Logarithmic transformations were applied to continuous variables not following a normal distribution

## Sheet: j. Well being-PGS
Supplementary Table 3j. Association between the PGS for well-being and 39 clinical variables from the SUD phenome. In bold nominal significant results.
Phenotypes		n a	Regression	Estimate b	95% CI	p
SUD variables
	Age at onset of substance use c	1347	Linear	-0.0102163	-0,02 , 3,00E-03	0.134937
	Age at onset of SUD c	1339	Linear	-0.00907382	-0,03 , 0,01	0.253608
	Years between substance use and SUD	1325	Linear	0.981474	0,9 , 1,07	0.6862
	Years of substance use as proportion of lifespan	1148	Linear	0.6518	-0,4 , 1,7	0.2265
	Number of substances consumed	869	Negative binomial	0.994615	0,95 , 1,04	0.8076
	Number of therapeutic community interventions	1314	Negative binomial	0.985506	0,9 , 1,08	0.7659
	Number of inpatient detoxifications	1327	Negative binomial	0.990545	0,88 , 1,11	0.8715
	Number of outpatient treatments	1252	Negative binomial	0.907647	0,86 , 0,96	0.0007
Comorbidity and personality traits
	Mental disorders in DSM-IV
	Borderline personality disorder	447.262	Logistic	1.06919	0,87 , 1,31	0.5196
	Major depressive disorder	827.959	Logistic	0.990446	0,86 , 1,15	0.8985
	Antisocial personality disorder	560.402	Logistic	1.06343	0,9 , 1,26	0.4876
	Psychotic disorder	592.517	Logistic	0.849846	0,65 , 1,11	0.2265
	Anxiety disorder	654.499	Logistic	0.898436	0,76 , 1,06	0.1997
	Attention deficit hyperactivity disorder	700.181	Logistic	0.917594	0,79 , 1,07	0.2774
	Zuckerman–Kuhlman Personality Questionnaire (ZKPQ)
	Neuroticism Anxiety personality factor	663	Linear	-0.3417	-0,72 , 0,04	0.0784
	Aggression Hostility personality factor	667	Linear	0.0458	-0,2 , 0,29	0.7129
	Sociability personality factor	632	Linear	0.2662	-0,01 , 0,54	0.0597
	Impulsive sensation seeking personality factor	666	Linear	0.2505	-0,08 , 0,58	0.1397
	Activity personality factor	665	Linear	0.1105	-0,16 , 0,38	0.4312
	Suicide attempt	617.837	Logistic	0.949234	0,82 , 1,1	0.502
	Suicide ideation	730.601	Logistic	0.925334	0,79 , 1,09	0.3574
	Psychotic symptoms	1281.31	Logistic	0.927929	0,83 , 1,04	0.1987
	Sleeping disturbances	1228.33	Logistic	0.913474	0,82 , 1,02	0.1235
Sociodemographic and health phenotypes
	EuropASI
	Legal status	984	Ordinal	0.952753	0,82 , 1,1	0.5146
	Employment status	984	Ordinal	0.949899	0,85 , 1,06	0.3666
	Medical status	982	Ordinal	0.94658	0,83 , 1,07	0.3989
	Psychiatric status	984	Ordinal	0.867708	0,78 , 0,97	0.0143
	Drug use	984	Ordinal	0.975505	0,87 , 1,09	0.6725
	Alcohol use	984	Ordinal	1.01258	0,9 , 1,14	0.8325
	Family/Social relationships	981	Ordinal	0.830523	0,74 , 0,93	0.001
	36-Item Short Form Survey (SF-36)
	Physical health	751	Linear	0.6391	-0,1 , 1,37	0.0902
	Mental health	751	Linear	0.5113	-0,47 , 1,49	0.3103
	Criminal record	712.968	Logistic	0.899695	0,78 , 1,05	0.1676
	Unemployment	1056.85	Logistic	0.875115	0,77 , 0,99	0.0359
	Number of psychiatric hospitalizations	760	Negative binomial	0.777789	0,64 , 0,95	0.0133
	Psychiatric family history	839.67	Logistic	0.900955	0,79 , 1,03	0.1332
	Lifetime medical conditions	1334.47	Logistic	0.977458	0,87 , 1,1	0.6952
	Substance use family history	817.706	Logistic	0.833768	0,73 , 0,96	0.0113
	Educational attainment	1333	Ordinal	1.06492	1,18 , 0,96	0.2276
a For binary traits sample size was calculated with the formula 4/(1/n1+1/n2)
b OR is reported for logistic regression and ordinal regression; Beta is reported for lineal regression; IRR is reported for negative binomial regression
c Logarithmic transformations were applied to continuous variables not following a normal distribution
